# Supplementary material for: Evaluation of Cytotoxicity and Metabolic Profiling of Synechocystis sp. Extract Encapsulated in Nano-Liposomes and Nano-Niosomes Using LC-MS, Complemented by Molecular Docking Studies
Source: Biology (Basel). 2024 Jul 31;13(8):581. doi: 10.3390/biology13080581 (PMC11351938; doi:10.3390/biology13080581)
Supplement: Supplementary file 1 [file biology-13-00581-s001.zip]

Archive with 1 entries (1 files):
- biology-3086604-supplementary.pdf
